# Supplementary material for: Aflatoxin B1 Control by Various Pseudomonas Isolates
Source: Toxins (Basel). 2024 Aug 20;16(8):367. doi: 10.3390/toxins16080367 (PMC11358996; doi:10.3390/toxins16080367)
Supplement: Supplementary file 1 [file toxins-16-00367-s001.zip]

Archive with 1 entries (1 files):
- toxins-3134572-supplementary.pdf
